# Supplementary material for: Privileged Quinolylnitrones for the Combined Therapy of Ischemic Stroke and Alzheimer’s Disease
Source: Pharmaceuticals (Basel). 2021 Aug 27;14(9):861. doi: 10.3390/ph14090861 (PMC8465398; doi:10.3390/ph14090861)
Supplement: Supplementary file 1 [file pharmaceuticals-14-00861-s001.zip]

Archive with 1 entries (1 files):
- pharmaceuticals-1350672-supplementary.pdf
